# Supplementary material for: Melanism evolution in the cat family is influenced by intraspecific communication under low visibility
Source: PLoS One. 2019 Dec 18;14(12):e0226136. doi: 10.1371/journal.pone.0226136 (PMC6919575; doi:10.1371/journal.pone.0226136)
Supplement: S1 File — (XLSX) [file pone.0226136.s001.xlsx]

## Sheet: Database
Lineage	Species	Common_name	Melanism	White_mark	Activity_time	Environment
Domestic Cat lineage	Felis_catus	domestic_cat	NA	NA	NA	NA
	Felis_silvestris	European_wild_cat	0	0	1	1
	Felis_lybica	African_wild_cat	0	0	1	0
	Felis_bieti	Chinese_desert_cat	0	0	1	0
	Felis_margarita	desert_cat	0	0	1	0
	Felis_nigripes	black_footed_cat	0	0	1	0
	Felis_chaus	jungle_cat	1	1	0	0
Leopard Cat lineage	Prionailurus_bengalensis	leopard_cat	0	1	1	1
	Prionailurus_viverrinus	fishing_cat	0	1	1	1
	Prionailurus_planiceps	flat_headed_cat	0	1	0	1
	Prionailurus_rubiginosus	rusty_spotted_cat	0	1	NA	1
	Otocolobus_manul	Pallas_cat	0	0	0	0
Puma lineage	Puma_yagouaroundi	jaguarundi	1	0	0	1
	Puma_concolor	puma	0	0	0	1
	Acinonyx_jubatus	cheetah	0	0	0	0
Bay Cat lineage	Pardofelis_temminckii	Asian_golden_cat	1	1	0	1
	Pardofelis_badia	Bay_cat	0	1	1	1
	Pardofelis_marmorata	marbled_cat	1	1	0	1
Lynx lineage	Lynx_lynx	Eurasian_lynx	0	1	0	1
	Lynx_pardinus	Iberian_lynx	0	1	1	1
	Lynx_canadensis	Canadian_lynx	0	1	1	1
	Lynx_rufus	bobcat	1	1	0	1
Ocelot lineage	Leopardus_pardalis	ocelot	0	1	1	1
	Leopardus_wiedii	margay	0	1	1	1
	Leopardus_jacobita	Andean_montain_cat	0	0	0	0
	Leopardus_guigna	kodkod	1	1	0	1
	Leopardus_geoffroyi	Geoffroy's_cat	1	1	0	0
	Leopardus_guttulus	Southern_tigrina	1	1	0	1
	Leopardus_tigrinus	Northern_tigrina	1	1	0	1
	Leopardus_colocolo	Pampas_cat	1	1	0	0
Caracal lineage	Profelis_aurata	African_golden_cat	1	1	0	1
	Profelis_caracal	caracal	0	0	0	0
	Profelis_serval	serval	1	1	0	0
Panthera lineage	Panthera_leo	lion	0	0	0	0
	Panthera_pardus	leopard	1	1	0	1
	Panthera_onca	jaguar	1	1	0	1
	Panthera_uncia	snow_leopard	0	1	0	0
	Panthera_tigris	tiger	0	1	0	1
	Neofelis_diardi	Sunda_clouded_leopard	0	1	0	1
	Neofelis_nebulosa	clouded_leopard	0	1	0	1
NA (not evaluated)
Melanism (0 = absent, 1 = present);
White marks on the backs of ears (0 = absent; 1 = present)
Activity time (0 = arrhythmic, mainly diurnal and diurnal; 1* = nocturnal, mainly nocturnal and crepuscular).
Environment (0 = open; 1 = closed).
* The species were considered nocturnal when more than 90% of the records were categorized as crepuscular and/or nocturnal; otherwise, the species were considered arrhythmic
