# Supplementary material for: Melanism evolution in the cat family is influenced by intraspecific communication under low visibility
Source: PLoS One. 2019 Dec 18;14(12):e0226136. doi: 10.1371/journal.pone.0226136 (PMC6919575; doi:10.1371/journal.pone.0226136)
Supplement: S2 File — (XLSX) [file pone.0226136.s002.xlsx]

## Sheet: Database references
Lineage	Species	Common_name	Melanism	White_ear	Activity_time	Environment
Domestic Cat lineage	Felis_catus	domestic_cat	NA	NA	NA	NA
	Felis_silvestris	European_wild_cat		Galván (2019)	Allen et al. (2011)	Galván (2019)
	Felis_lybica	African_wild_cat		Nowell and Jackson (1996); Plate 3: Felis silvestris, libyca group.	Nowell and Jackson (1996)	Nowell and Jackson (1996)
	Felis_bieti	Chinese_desert_cat		Galván (2019)	Sanderson et al. (2010)	Galván (2019); Sanderson et al. (2010)
	Felis_margarita	desert_cat		Galván (2019)	Allen et al. (2011)	Galván (2019)
	Felis_nigripes	black_footed_cat		Galván (2019)	Allen et al. (2011)	Galván (2019)
	Felis_chaus	jungle_cat	Schneider et al. (2012)	Galván (2019)	Allen et al. (2011)	Galván (2019)
Leopard Cat lineage	Prionailurus_bengalensis	leopard_cat		Galván (2019); http://www.arkive.org/leopard-cat/prionailurus-bengalensis/image-G72543.html	Allen et al. (2011)	Galván (2019)
	Prionailurus_viverrinus	fishing_cat		Galván (2019); http://www.arkive.org/fishing-cat/prionailurus-viverrinus/image-G16556.html	Allen et al. (2011)	Galván (2019)
	Prionailurus_planiceps	flat_headed_cat		Galván (2019); http://www.arkive.org/flat-headed-cat/prionailurus-planiceps/image-G120029.html	Cheyne and Macdonald (2011)	Galván (2019)
	Prionailurus_rubiginosus	rusty_spotted_cat		Galván (2019); https://www.youtube.com/watch?v=W86cTIoMv2U	NA	Galván (2019)
	Otocolobus_manul	Pallas_cat		Galván (2019)	Li et al. (2013)	Galván (2019)
Puma lineage	Puma_yagouaroundi	jaguarundi	Schneider et al. (2012)	Galván (2019)	Allen et al. (2011)	Galván (2019)
	Puma_concolor	puma		Galván (2019)	Allen et al. (2011)	Galván (2019)
	Acinonyx_jubatus	cheetah		Galván (2019)	Hayward and Slotow (2009)	Galván (2019)
Bay Cat lineage	Pardofelis_temminckii	Asian_golden_cat	Schneider et al. (2012)	Galván (2019); http://www.arkive.org/asiatic-golden-cat/pardofelis-temminckii/video-00.html (white tail)	Azlan and Sharma (2006)	Galván (2019)
	Pardofelis_badia	Bay_cat		Galván (2019); http://www.arkive.org/borneo-bay-cat/pardofelis-badia/ (white tail)	Allen et al. (2011)	Galván (2019)
	Pardofelis_marmorata	marbled_cat	Schneider et al. (2012)	Galván (2019); https://vk.com/wall-38755686?offset=1180&z=photo-38755686_290181416%2Fwall-38755686_2620	Lynam et al (2013)	Galván (2019)
Lynx lineage	Lynx_lynx	Eurasian_lynx		Galván (2019); http://www.arkive.org/eurasian-lynx/lynx-lynx/image-G56543.html	Podolski et al. (2013)	Galván (2019)
	Lynx_pardinus	Iberian_lynx		Galván (2019); http://www.arkive.org/iberian-lynx/lynx-pardinus/image-G126492.html	Allen et al. (2011)	Galván (2019)
	Lynx_canadensis	Canadian_lynx		Galván (2019); http://www.arkive.org/canada-lynx/lynx-canadensis/image-G59023.html	Allen et al. (2011)	Galván (2019)
	Lynx_rufus	bobcat	Schneider et al. (2012)	Galván (2019); http://www.arkive.org/bobcat/lynx-rufus/image-G61533.html	Elizalde-Arellano et al. (2012)	Galván (2019)
Ocelot lineage	Leopardus_pardalis	ocelot		Galván (2019); http://www.arkive.org/ocelot/leopardus-pardalis/image-G54247.html	Allen et al. (2011)	Galván (2019)
	Leopardus_wiedii	margay		Galván (2019); http://www.arkive.org/margay/leopardus-wiedii/image-G61655.html	Allen et al. (2011)	Galván (2019)
	Leopardus_jacobita	Andean_montain_cat		Galván (2019)	Lucherini et al. (2009)	Galván (2019)
	Leopardus_guigna	kodkod	Schneider et al. (2012)	Galván (2019); Sunquist and Sunquist (2002)	Allen et al. (2011)	Galván (2019)
	Leopardus_geoffroyi	Geoffroy's_cat	Schneider et al. (2012)	Galván (2019); Nowell and Jackson (1996); Plate 6: Oncifelis geoffroyi	Cuellar et al. (2006)	Galván (2019)
	Leopardus_guttulus	southern tigrina	Graipel et al. (2014)	http://www.arkive.org/oncilla/leopardus-tigrinus/image-G59290.html	Oliveira-Santos (2012)	Allen et al. (2011)
	Leopardus_tigrinus	northern tigrina	Allen (1919)	Galván (2019); Nascimento and Feijó (2017); https://www.alamy.com/stock-photo-oncilla-or-tiger-cat-leopardus-tigrinus-in-costa-rica-22281628.html	http://procarnivoros.org.br/index.php/animais/gato-macambira-leopardus-tigrinus/	Galván (2019); Payan and Oliveira (2016)
	Leopardus_colocolo	Pampas_cat	Schneider et al. (2012)	https://www.flickr.com/photos/portalpbh/16435841664; http://www.zoochat.com/1108/2013-las-leyendas-331479/	Lucherini et al. (2009)	Galván (2019)
Caracal lineage	Profelis_aurata	African_golden_cat	Bahaa‐el‐din et al. (2015)	Galván (2019)	Cat News (2011)	Galván (2019)
	Profelis_caracal	caracal		Galván (2019)	Avenant and Nel (1998)	Galván (2019)
	Profelis_serval	serval	Schneider et al. (2012)	Galván (2019)	Ramesh and Downs (2013)	Galván (2019)
Panthera lineage	Panthera_leo	lion		Galván (2019)	Hayward and Slotow (2009)	Galván (2019)
	Panthera_pardus	leopard	Schneider et al. (2012)	Galván (2019); http://www.arkive.org/leopard/panthera-pardus/image-G77395.html	Hayward and Slotow (2009)	Galván (2019)
	Panthera_onca	jaguar	Schneider et al. (2012)	Galván (2019); http://www.arkive.org/jaguar/panthera-onca/image-G16565.html	Allen et al. (2011)	Galván (2019)
	Panthera_uncia	snow_leopard		Galván (2019); Nowell and Jackson (1996); Plate 11: Panthera uncia (https://a.msn.com/r/2/AAsNM2a?m=pt-br)	Allen et al. (2011)	Galván (2019)
	Panthera_tigris	tiger		Galván (2019); http://www.arkive.org/tiger/panthera-tigris/image-G4061.html	Azlan and Sharma (2006)	Galván (2019)
	Neofelis_diardi	sunda_clouded_leopard		Galván (2019); http://wildadventure-centralborneoisland.blogspot.com.br/2012/11/tigers-dahan-neofelis-diardi-borneensis.html	Hearn et al. (2015)	Galván (2019); Hearn et al. (2015)
	Neofelis_nebulosa	clouded_leopard		Galván (2019); http://www.arkive.org/clouded-leopard/neofelis-nebulosa/video-00.html	Grassman et al. (2005)	Galván (2019)
NA (not evaluated)
REFERENCES
Allen JA. Severtzow's Classification of the Felidae. Bull. Am. Mus. Nat. Hist. 1919; 41: 335-340.
Allen WL, Cuthill IC, Scott-Samuel NE, Baddeley R. Why the leopard got its spots: relating pattern development to ecology in felids. Proc R Soc Biol Sci. 2011; 278: 1373-1380.
Avenant NL, Nel JA. Home‐range use, activity, and density of caracal in relation to prey density. Afr J Ecol. 1998; 36(4): 347-359.
Azlan JM, Sharma DS. The diversity and activity patterns of wild felids in a secondary forest in Peninsular Malaysia. Oryx. 2006; 40(01): 36-41.
Bahaa‐el‐din L, Henschel P, Butynski TM, Macdonald DW, Mills D, Slotow R. et al. The African golden cat Caracal aurata: Africa's least‐known felid. Mammal Review. 2015; 45(1): 63-77.
Cat News. African Golden Cat, Pardofelis aurata (Temminck, 1827). Cat News. 2011: n. 6, Special Issue. IUCN.CSG
Cheyne SM, Macdonald DW. Wild felid diversity and activity patterns in Sabangau peat-swamp forest, Indonesian Borneo. Oryx. 2011; 45(1): 119-124.
Cuellar E, Maffei L, Arispe R, Noss A. Geoffroy's cats at the northern limit of their range: activity patterns and density estimates from camera trapping in Bolivian dry forests. Studies on Neotropical Fauna and Environment. 2006; 41(3): 169-177.
Elizalde-Arellano C, López-Vidal JC, Hernández L, Laundré JW, Cervantes FA, Alonso-Spilsbury M. Home range size and activity patterns of bobcats (Lynx rufus) in the southern part of their range in the Chihuahuan Desert, Mexico. The Am Midl Nat. 2012; 168(2): 247-264.
Galván I. Correlated Evolution of White Spots on Ears and Closed Habitat Preferences in Felids. Journal of Mammalian Evolution. 2019; 1-5.
Graipel ME, Oliveira-Santos LGR, Goulart FVB, Tortato MA, Miller PRM, Cáceres NC. The role of melanism in oncillas on the temporal segregation of nocturnal activity. Braz J Biol. 2014; 74(3): S142-S145.
Grassman LI, Tewes ME, Silvy NJ, Kreetiyutanont K. Ecology of three sympatric felids in a mixed evergreen forest in north-central Thailand. J Mamm. 2005; 86(1): 29-38.
Hayward MW, Slotow R. Temporal partitioning of activity in large African carnivores: tests of multiple hypotheses. S Afr J Wildl Res. 2009; 39(2): 109-125.
Hearn A, Ross J, Brodie J, Cheyne S, Haidir IA, Loken B, et al. Neofelis diardi. The IUCN Red List of Threatened Species 2015: e.T136603A50664601. Available from: http://dx.doi.org/10.2305/IUCN.UK.2015-4.RLTS.T136603A50664601.en. Downloaded on 21 June 2016.
Li J, Schaller GB, McCarthy TM, Wang D, Jiagong Z, Cai P, Basang L, Lu Z. A Communal Sign Post of Snow Leopards (Panthera uncia) and Other Species on the Tibetan Plateau, China. International Journal of Biodiversity. 2013; (Article ID 370905).
Lucherini M, Reppucci JI, Walker RS, Villalba ML, Wurstten A, Gallardo G, et al. Activity pattern segregation of carnivores in the high Andes. J Mamm. 2009; 90(6): 1404-1409.
Lynam AJ, Jenks KE, Tantipisanuh N, Chutipong W, Ngoprasert D, Gale GA, et al. Terrestrial activity patterns of wild cats from camera-trapping. Raffles Bulletin of Zoology. 2013; 61(1): 407-415.
Nascimento FO, Feijó A. Taxonomic revision of the oncillas Leopardus tigrinus (Schreber, 1775)(Carnivora, Felidae). Papéis Avulsos de Zoologia. 2017; 57(19).
Nowell K, Jackson P. Wild cats: status survey and conservation action plan. World Conservation Union , Gland , Switzerland. 1996.
Oliveira-Santos LGR, Graipel ME, Tortato MA, Zucco CA, Cáceres NC, Goulart FV. Abundance changes and activity flexibility of the oncilla, Leopardus tigrinus (Carnivora: Felidae), appear to reflect avoidance of conflict. Zoologia. 2012; 29(2): 115-120.
Payan E, Oliveira T. Leopardus tigrinus. The IUCN Red List of Threatened Species 2016: e. T54012637A50653881.
Podolski I, Belotti E, Bufka L, Reulen H, Heurich M. Seasonal and daily activity patterns of free-living Eurasian lynx Lynx lynx in relation to availability of kills. Wildl Biol. 2013; 19(1): 69-77.
Ramesh T, Downs CT. Impact of farmland use on population density and activity patterns of serval in South Africa. J. Mamm. 2013; 94(6); 1460-1470.
Sanderson J, Yufeng Y, Naktsang D. Of the only endemic cat species in China. CATnews. 2010; Special Issue 5: 18-21.
Schneider A, David VA, Johnson WE, O'Brien SJ, Barsh GS, Menotti-Raymond M, et al. How the Leopard Hides Its Spots: ASIP Mutations and Melanism in Wild Cats. PloS One. 2012; 7(12): e50386.
Sunquist M, Sunquist F. Wild cats of the World. Chicago: University of Chicago Press. 2002; pp. 211–214.
